# Supplementary material for: The Largest Systematic Review of Left Atrial Appendage Aneurysms: A Comprehensive Analysis of 216 Cases
Source: Rev Cardiovasc Med. 2025 Dec 23;26(12):45129. doi: 10.31083/RCM45129 (PMC12781024; doi:10.31083/RCM45129)
Supplement: Supplementary file 1 [file 2153-8174-26-12-45129-s1.zip]

Archive with 2 entries (2 files):
- PRISMA_2020_checklist.docx
- Supplementary Table 1.docx
